# Supplementary material for: Study on the Effect of Oleic Acid-Induced Lipogenic Differentiation of Skeletal Muscle Satellite Cells in Yanbian Cattle and Related Mechanisms
Source: Animals (Basel). 2023 Nov 23;13(23):3618. doi: 10.3390/ani13233618 (PMC10705325; doi:10.3390/ani13233618)
Supplement: Supplementary file 1 [file animals-13-03618-s001.zip]

Archive with 1 entries (1 files):
- animals-2602679-supplementary.pdf
